# Supplementary material for: Design, Synthesis, and Antitumor Biological Evaluation of Galaxamide and Its Analogs
Source: Molecules. 2025 May 29;30(11):2362. doi: 10.3390/molecules30112362 (PMC12155888; doi:10.3390/molecules30112362)
Supplement: Supplementary file 1 [file molecules-30-02362-s001.zip]

Archive with 1 entries (1 files):
- molecules-3638066-supplementary.pdf
